# Supplementary material for: The role of phase angle and standardized phase angle in assessing nutritional status and predicting complications in gastrointestinal cancer
Source: PLoS One. 2026 Mar 13;21(3):e0344812. doi: 10.1371/journal.pone.0344812 (PMC12987463; doi:10.1371/journal.pone.0344812)
Supplement: S1 Table — (XLSX) [file pone.0344812.s001.xlsx]

## Sheet: raw data
NO	Tumor location	gender	age	Chronic disease	TNM	PGSGA	BMI	length of stay	Complications	Survival outcome	survival time	Sarcopenia	Erythrocyte	hemoglobin	albumin	Body fluids	extracellular water	Skeletal Muscle Mass	TBWFFM	SMI	PA	SPA
1	Intestines	2	63	1	4	1	19.6	10	0	0	23.1	2	4.34	129	47	24.7	9.7	17.6	73.5	5.13	4.8	-0.91
2	Stomach	1	58	1	3	1	28.7	17	1	0	22.43	2	4.41	88		40.7	15.3	31.1	73.4	8.61	6.3	-0.15
3	Stomach	1	36	1	1	1	22.4	11	0	0	19.5	2	4.5	141	50.5	37.9	14.2	29	73.2	7.9	7	0.49
4	Intestines	1	67	1	2	1	23.6	10	0	0	23.23	2	5.01	150	50.9	40.8	15.4	31.2	73.6	7.98	6.9	1.38
5	Intestines	1	72	2	2	2	27.5	11	0	0	20.27	2	5.03	157	51.6	42.8	2.1	31.1	74.2	8.9	5.3	-0.17
6	Intestines	2	69	2	2	2	22.3	13	0	0	20.73	1	3.93	118	48.2	25.3	10	18	73.8	5.9	4.8	-0.91
7	Intestines	1	59	1	1	2	26.9	36	1	0	20.53	2	4.45	135	42.4	38.6	15.1	28.7	73.9	8.5	5.6	-1.13
8	Stomach	1	69	1	3	2	26.5	14	1	1	9.1	2	3.61	119	36.9	43.5	16.9	32.7	73.4	8.8	5.8	-0.28
9	Stomach	1	51	2	1	2	21.2	13	0	0	19.37	2	4.99	155		33.5	12.7	25.2	73.7	7.7	6.8	0.85
10	Intestines	2	53	2	1	2	25.3	13	0	0	20.53	2	3.71	115	48.6	25	9.6	18.1	73.4	6.2	5.6	-0.39
11	Stomach	1	65	1	2	2	21.6	13	0	0	23.33	2	4.42	140	43.1	37.2	14.6	27.5	73.9	8.67	5.8	0.04
12	Stomach	1	71	1	2	2	22.4	18	1	0	22.83	2	3.81	138	48.2	37.9	14.2	29	73.2	7.9	7	2.2
13	Stomach	1	60	2	2	2	20.1	20	1	0	21.93	2	4.08	128	47.5	35.6	13.7	26.5	73.7	8.1	5.9	0.16
14	Intestines	2	69	1	2	3	27.9	14	0	0	20.07	2	3.26	106	41.3	31.4	12.6	22.5	73.8	7.1	4.3	-1.79
15	Stomach	1	70	2	3	3	21.4	15	0	0	23.37	2	3.41	94	41.6	38.4	15.4	28	74	8.11	4.5	-0.71
16	Stomach	1	55	1	3	3	23	11	0	1	15.23	2	4.84	160	49.9	31.3	12	23.5	73.7	7.01	7	1.15
17	Stomach	1	46	1	2	3	25.1	14	1	0	19.97	2	2.74	82	28.3	41.8	15.3	32.5	72.9	9.1	7.4	1
18	Intestines	1	59	1	2	3	29.4	24	1	0	20.97	2	4.57	130	47.4	47.6	17.6	37.1	72.9	9.6	7	0.82
19	Stomach	2	31	2	1	3	21.8	10	0	0	20.5	2	4.26	140	48.2	30.7	11.4	23.2	72.9	6.9	6.6	0.85
20	Intestines	2	47	2	1	3	24.4	4	0	0	17.3	2	3.93	124	40.3	32.9	12.6	24.5	73.4	7.7	6	0.06
21	Stomach	1	63	1	1	3	25.9	18	1	0	19.37	2	5.27	170	49.8	33.5	12.6	25.3	73.8	8.2	7	1.32
22	Intestines	1	69	2	1	3	25.6	51	0	0	20.8	2	4.73	151	42.2	41.5	15.6	31.8	73.5	8.5	6.5	0.65
23	Intestines	1	61	2	3	3	20.5	12	0	0	20.57	2	5.18	162	50	36.5	13.5	28	73.5	7.6	7	1.5
24	Stomach	1	60	2	3	4	20.5	11	1	0	13.27	2	2.57	75	41.5	38.3	15.2	28.2	73.9	7.4	4.6	-1.43
25	Intestines	1	62	1	2	4	24.5	10	0	0	12.57	2	4.07	112	45.2	49.7	20.1	36.6	74	9.8	4.8	-1.18
26	Intestines	1	48	2	1	4	19.6	10	0	0	12.13	2	4.98	117	39.2	36.9	14.6	27.1	74.1	8	4.9	-2.23
27	Stomach	2	68	1	2	4	35.5	16	0	0	19.87	2	4.4	96	38.9	28.6	11.3	20.5	73.9	6.9	4.6	-1.28
28	Stomach	2	56	1	2	4	23	17	0	0	18.4	2	3.68	110	39.1	32	13.1	22.6	73.7	6.2	3.7	-2.99
29	Intestines	2	67	2	2	4	27.1	10	0	0	12.17	2	4.25	122	45.8	28.7	11.3	20.7	73.7	6.8	4.5	-1.51
30	Intestines	2	75	1	2	4	28.1	12	0	0	12.57	2	3.35	97	39.1	30.6	12.3	21.8	73.9	7.5	4.6	-0.85
31	Stomach	2	70	1	2	4	24.6	9	0	0	19.27	2	4.33	136	49.7	28.5	10.9	20.9	73.2	6.6	5.4	0.33
32	Stomach	1	56	2	3	4	18.9	15	1	1	1.77	1	4.67	124	39.7	32.2	12.4	23.8	73.4	6.3	5.6	-0.97
33	Stomach	1	68	2	2	4	28.7	10	1	0	22.53	1	4.38	139	46.3	40.7	15.3	31.1	73.4	8.61	6.3	0.39
34	Intestines	1	53	2	2	4	25.4	11	0	0	14.87	2	4.85	147	45.1	46.3	18.1	34.8	73.7	9.9	6.3	0.09
35	Stomach	1	54	2	3	5	22.1	15	1	0	16.6	1	4.16	112	41.3	29.6	11.5	21.6	73.7	6.3	5	-1.88
36	Stomach	2	77	1	3	5	28.2	11	0	0	18.53	2	3.39	102	38.8	28.1	11.4	19.8	74.1	6.2	3.8	-1.87
37	Stomach	2	56	2	1	5	26.1	11	0	0	17.4	2	4.21	125	52.6	29.5	11.5	21.5	73.7	6.9	5.5	-0.53
38	Intestines	2	87	2	2	5	18.9	14	1	0	22.77	2	3.61	67	44.1	27.8	11.2	19.6	73.3	5.7	4	-1.33
39	Stomach	1	82	1	3	5	23.7	13	0	0	20.77	1	3.36	106	44	28.8	11.4	20.7	73.9	6.4	5.1	-0.01
40	Stomach	2	47	2	3	5	24	10	0	0	17.73	2	4.63	138	45.1	27	10.3	19.7	73.4	6.4	5.9	-0.09
41	Stomach	1	73	2	3	5	25.6	11	0	0	17.3	2	4.31	131	43	35.3	13.6	26.2	73.5	8.3	6	0.74
42	Intestines	1	74	2	1	5	24.6	8	0	0	21.27	2	3.68	90	49.9	34	13.3	25	74	8.1	5.6	0.57
43	Intestines	1	78	1	4	6	18.4		0	1	5.83	1	2.87	72	37.8	30.6	12.4	21.7	73.9	6.2	4.1	-1.17
44	Intestines	1	52	1	1	6	21.6	33	1	0	12.27	2	3.72	62	34.1	45.9	18.6	33.6	74	8.7	4.7	-2.33
45	Intestines	2	52	2	2	6	27.5	9	0	0	21.43	2	4.88	133		32.9	2.8	24.2	73.7	6.9	5.5	-0.53
46	Intestines	2	53	1	1	6	22.7	12	0	0	20.3	2	4.94	157	49.8	27.5	10.6	20	73.7	6.3	5.5	-0.34
47	Stomach	1	73	1	2	6	21.8	13	0	0	17.77	2	4.55	123	46.6	31.5	12.4	22.9	73.6	7.4	5.3	0.22
48	Stomach	1	71	1	3	6	24.9	11	0	0	14.23	2	2.98	87	45.7	40.4	15.9	30	73.9	8.4	5.4	0.34
49	Stomach	1	70	2	3	6	19.1	11	1	0	14.5	2	4.84	144	50.3	30.5	12.2	21.9	73.8	7.8	5.4	0.34
50	Intestines	2	83	1	3	6	24.5	7	1	1	1	2	2.99	127	44.5	25.1	9.7	18.1	73.7	6.13	5.4	0.33
51	Intestines	2	81	2	3	6	20.4	10	0	0	12.3	2	4.29	130	37.8	33.8	13.2	24.9	73.6	7.6	5.3	0.21
52	Stomach	1	55	1	3	6	24.9	20	1	0	12.83	2	4.99	153		35.7	13.8	26.5	74	7.9	5.8	-0.67
53	Stomach	1	59	1	1	6	25.1	11	0	0	19.63	2	4.97	164	48.2	44.5	17.1	33.8	73.7	9.3	6.6	-0.14
54	Stomach	1	54	2	3	6	22.9	12	0	0	14.4	2	4.16	133	44.4	41.3	16	31	73.6	9	6.2	-0.06
55	Intestines	1	46	2	2	6	22.6	10	0	0	12.87	2	4.31	120	45.1	38.9	14.6	29.6	73.6	8.3	7	0.77
56	Stomach	2	54	2	3	6	31.6	13	1	1	2.53	2	4.45	98	52.6	34.4	13	25.9	73.6	8	6.3	0.61
57	Stomach	1	74	2	2	6	20.2	14	0	0	20.43	2	3.21	110	34.8	37.9	14.5	28.6	73.6	7.3	6	1.03
58	Stomach	1	65	2	2	6	21.5	12	1	0	20.2	2	3.28	93	44.1	35	13.4	26.1	72.6	8.2	5.9	0.16
59	Intestines	1	67	1	2	6	22.1	18	0	0	19.63	2	4.78	142	47.9	39.1	14.4	30.3	73.1	7.9	7.5	2.11
60	Stomach	1	68	2	3	7	21.2	13	1	0	13.33	2	3.33	98	43.4	30.5	12	22.1	74	7.3	5.3	-0.57
61	Intestines	1	72	1	3	7	19.6	30	1	0	19.6	1	3.99	107	32.4	34.5	14	24.7	73.9	6.6	4.1	-1.17
62	Stomach	2	73	1	3	7	22.8	13	1	0	17.73	2	4.25	124	48.9	27.4	10.9	19.5	73.7	6.4	4.4	-0.86
63	Stomach	2	43	2	1	7	21.8	10	0	0	12.73	2	4.71	149	50.8	31.5	12.4	22.9	73.6	7.4	5.3	-0.97
64	Intestines	2	88	1	1	7	23.8	20	1	0	20.9	1	4.23	123	48.7	21.1	8.4	14.5	73.9	5.4	4.5	-0.74
65	Intestines	2	78	2	2	7	28.3	9	0	0	20.73	1	4.38	118	41.4	37.7	14.7	28	73.7	7.9	5	-0.33
66	Stomach	1	70	1	1	7	28.7	13	0	0	18.8	2	4.01	119	39.7	45.8	18.2	33.9	73.9	9.9	5.5	0.09
67	Stomach	1	72	1	3	7	23.8	48	1	0	13.53	2	4.46	132	40.8	35.1	13.7	25.9	73.9	7.4	5.5	0.45
68	Intestines	1	73	1	2	7	22.4	12	1	1	10.83	2	4.03	124	40.3	36.1	14.5	26.1	24.1	7.7	4.8	-0.36
69	Stomach	2	77	1	4	7	25.5	10	0	0	20.1	2	4.65	139	50.6	24	9.5	17	73.9	6.3	5.3	0.05
70	Stomach	1	59	2	4	7	25.5	12	1	0	16.67	2	5.16	153	47.1	35.8	13.6	26.9	73.5	7.5	6.2	-0.29
71	Intestines	1	52	2	2	7	22.9	7	0	0	18.23	2	5.41	149	50.1	33.5	12.4	25.5	73.3	7.3	6.6	0.55
72	Intestines	1	41	2	1	7	23.3	10	0	0	20.27	2	5.56	156	49.9	38.2	14.1	29.4	73.2	8.2	7.5	1.49
73	Stomach	1	70	2	1	7	23.8	15	0	0	20.9	2	4.69	150	51.6	33.5	12.8	25	73.6	7.6	6.2	1.27
74	Stomach	1	69	2	2	7	22.9	12	0	1	8.43	2	3.54	98	32.9	37.1	13.7	28.5	74.3	8.3	6.9	1.38
75	Intestines	1	60	2	4	7	22.3		0	1	2.17	2	4.49	141	53.1	39.6	15.3	29.7	73.9	8.4	6.2	0.52
76	Intestines	1	68	2	1	8	20.2	12	0	0	21.43	1	3.89	124	41.5	31.7	12.4	23.1	73.6	6.5	5	-0.94
77	Intestines	1	61	1	4	8	25.9	14	1	0	20.43	2	3.81	122	41.1	37.5	14.7	27.8	73.2	8.7	5.2	-0.99
78	Intestines	1	66	1	3	8	24.2	13	1	0	24	2	3.12	100	28.4	38.1	15	28.1	73.9	7.9	5	-0.94
79	Intestines	2	81	2	2	8	23.5	17	1	0	20.33	2	4.94	157	49.8	25.7	10.3	18.1	73.9	6	4.3	-0.98
80	Intestines	2	76	2	2	8	22.4	11	0	0	17.3	1	4.04	119	45.4	23.8	9.8	16.3	73.8	5.5	4.4	-0.86
81	Intestines	2	79	1	3	8	22.4	13	1	0	12.53	1	4.46	126	39.9	23.1	9.1	16.2	73.5	5.5	4.6	-0.62
82	Intestines	2	78	1	3	8	22.6	13	1	0	12.53	2	3.89	115	44.5	28.4	11.3	20.3	73.8	6.2	4.5	-0.74
83	Stomach	1	73	1	2	8	20.7	22	1	1	11.97	2	3.71	116	45.7	33.5	13.3	24.4	73.7	7.3	4.8	-0.36
84	Stomach	1	70	2	3	8	23.5	24	0	0	14.4	2	3.05	66	41.3	41.4	16.7	30.2	74.6	9.5	4.8	-0.36
85	Intestines	1	57	2	2	8	20.9	9	0	0	19.13	2	4.08	139	49.3	36.2	14.1	26.9	73.6	8.5	5.8	-0.67
86	Stomach	1	55	2	1	8	25.6	22	1	0	17.03	2	3.95	124	38	44.1	16.9	33.4	73.8	9	6.2	-0.29
87	Intestines	1	70	2	3	8	15.9	15	0	1	1	1	3.33	104	33.7	30.9	11.8	22.9	73.8	6.3	5.7	0.69
88	Intestines	1	84	2	3	8	19.8	12	0	0	17.07	2	4.35	127	49.7	36.4	14.5	26.6	73.7	7.9	6.1	-0.01
89	Intestines	1	68	1	2	9	18.8	33	1	1	12.87	1	2.78	90	36.2	31.4	12.6	22.5	74.1	6.4	4.6	-1.43
90	Stomach	2	68	2	4	9	25	12	0	0	18.17	2	3.61	85	34.5	37.9	15	27.9	74.1	7.8	4.6	-1.17
91	Stomach	2	83	2	3	9	15.3	22	1	0	12.73	1	2.54	42	36.5	22.8	9	15.9	73.1	5.2	4.2	-1.1
92	Intestines	2	53	1	1	9	24.6	10	0	0	21.6	2	4.35	126	47.5	32.3	12.5	23.8	73.7	6.8	5	-1.07
93	Intestines	2	51	2	2	9	29.2	10	1	0	20.4	2	4.31	88	44.3	31.8	12.4	23.3	74.1	7.4	5.2	-0.96
94	Intestines	2	65	2	3	9	19.4	15	0	0	12.9	2	4.2	120	52	28	11.3	19.8	73.8	6	4.1	-1.81
95	Intestines	2	83	1	3	9	17.2	10	1	0	13.3	1	4.31	88	37.2	16.5	6.8	10.7	72.6	3.1	3.4	-2.05
96	Stomach	1	78	2	3	9	25.5	64	1	0	20.2	2	3.27	87	47.2	45.2	18.3	33.1	74.1	9.7	4.8	-0.82
97	Stomach	1	81	1	3	9	20	5	1	1	5.9	2	4.42	97	40.9	36.5	14.6	26.6	73.9	7.5	4.6	-0.59
98	Intestines	1	69	2	3	9	19.4	10	0	0	21.83	2	4.22	129	42.9	32.1	12.5	23.5	73.7	7.3	5.4	-0.45
99	Intestines	1	82	2	2	9	20	12	0	0	21.67	1	3.79	84	43.1	30.7	12.4	21.9	73.9	6.8	4.3	-0.94
100	Intestines	1	87	1	3	9	19.7	12	0	0	16	1	3.81	115	46.9	29.5	11.9	21	74	6.7	4.3	-0.94
101	Intestines	1	73	1	4	9	27	12	0	0	14.5	2	4.1	129	42.2	41.9	17.1	30.4	74.4	9.5	5.3	0.22
102	Stomach	2	81	2	3	9	17	14	0	0	14.5	2	4.9	133	44.1	29.5	11.5	21.4	73.2	6	5	-0.14
103	Stomach	1	66	2	3	9	29.8	12	1	0	12.47	2	3.33	102	44.5	43.7	16.6	33.3	73.5	9.4	6.2	-0.29
104	Intestines	2	45	2	1	9	27.4	9	0	0	12.53	2	4.79	141	45.3	33.8	12.9	25.2	73.5	8.3	6.1	0.01
105	Stomach	2	72	2	2	9	24.5	45	0	0	21.9	2	4.31	130	45.5	26.9	10.1	19.9	73.2	6.9	6.2	1.29
106	Stomach	1	76	2	3	10	15.6	14	1	0	12.87	1	4.11	107	37.3	28.2	11.3	20	74.4	6	4.1	-1.17
107	Intestines	1	75	2	4	10	26	22	1	1	1	2	5.07	96	41.1	32.4	12.8	23.6	74	7.7	5.1	-0.43
108	Intestines	2	71	1	3	10	27.4	10	1	0	23.33	2	3.85	116	42.4	25	10.3	17.2	74	5.89	3.7	-2
109	Intestines	2	76	1	2	10	18.1	10	0	0	22.57	2	3.51	104	44.9	27.5	11	19.5	73.8	6	4.4	-0.86
110	Intestines	2	78	1	2	10	16.9	33	0	0	13.23	1	3.68	109	24.7	24.2	9.7	16.9	73.5	5.1	4.1	-1.21
111	Intestines	2	64	2	2	10	18.8	12	1	0	15.87	1	3.63	86	41	26.1	10.2	18.8	73.5	5.7	4.9	-0.78
112	Intestines	2	84	1	3	10	20.2	24	1	0	14.5	1	4.78	117	39	23	9.4	15.8	73.5	5.2	3.6	-1.81
113	Intestines	1	72	2	1	10	18.2	10	0	0	13.3	1	4.74	148	54.1	31	12.2	22.5	74	6.4	4.7	-0.48
114	Stomach	1	81	1	3	10	24.7	15	0	0	16.5	2	3.06	94	33.4	33.2	13.2	24.1	74.3	7.6	5.1	-0.01
115	Stomach	2	72	2	2	10	20.3	14	0	0	14.6	1	4.26	128	46.1	27.5	10.8	19.8	73.7	6.4	5	-0.14
116	Intestines	1	59	2	2	10	18.8	10	0	1	14.9	2	4.47	128	42.3	34.7	12.8	26.6	73.1	7.87	7.2	1.45
117	Stomach	2	48	2	2	10	20.3	13	0	0	14.03	2	3.6	102	46.7	31.1	11.9	23.1	73.6	6.9	6.2	0.35
118	Intestines	1	84	2	3	10	19.8	12	1	0	14.5	1	4.38	133	41.1	28.3	10.8	20.9	73.4	6.5	6	1.03
119	Stomach	1	76	1	4	11	18.3	21	1	1	0.4	2	3.17	96	32.6	30.3	12.5	21.2	74.5	7.2	4	-1.29
120	Stomach	2	50	2	2	11	18.1	15	1	0	20.53	2	3.99	101	38.2	27.5	11	19.5	73.8	6	4.4	-1.96
121	Intestines	1	71	1	1	11	23.6	13	1	0	19.83	2	3.93	105	47.7	31.7	12.6	22.9	73.7	7.4	4.4	-0.83
122	Stomach	2	67	1	1	11	26.2	15	1	0	20.2	2	4.04	117	40.9	29.6	11.6	21.5	73.8	7.3	5.3	-0.4
123	Intestines	1	67	2	2	11	27.6	11	1	0	13.8	2	4.42	97	40.9	39.4	14.7	30.2	73.1	8.7	7.1	1.45
124	Stomach	1	82	2	2	12	16.6	10	1	0	22.63	1	3.97	110	36.6	29.8	12.1	21.1	74.1	6.93	4.2	-1.06
125	Stomach	1	59	2	2	12	24.2	13	0	1	3.87	2	4.68	141	46.5	44.2	17.5	32.9	74	9.6	5.4	-1.27
126	Stomach	1	59	2	4	12	19.2	21	1	0	18.13	2	4.44	144	41.4	39	15.4	28.8	74.2	7.9	5.2	-1.58
127	Stomach	1	75	1	3	12	22.1	16	0	0	15.9	1	4.2	95	29.7	30	12.1	21.3	74	6.6	4.1	-1.17
128	Stomach	2	79	2	3	12	18	9	0	0	13.5	1	3.9	78	40.3	23.9	9.6	16.7	73.3	5.2	4.3	-0.98
129	Stomach	1	72	2	2	12	19.3	12	1	0	13.5	2	3.85	114	38.7	40.1	16	29.4	74.1	8.1	4.6	-0.59
130	Intestines	1	78	2	2	12	23.7	9	0	0	18.33	2	3.66	121	43.3	39.4	15.9	28.7	73.9	8	4.4	-0.83
131	Intestines	2	85	2	4	12	22.6	34	1	0	12.3	2	4.03	128	47.1	28.4	11.3	20.3	73.8	6.2	4.5	-0.74
132	Stomach	1	76	2	4	12	21.6	17	0	1	13.7	2	3.55	105	35.8	35.6	14.3	25.8	74.2	7.8	5.3	0.22
133	Intestines	1	88	2	3	12	19.2	6	0	0	14.6	1	3.92	124	45.6	26.1	10.2	18.7	73.8	6.2	5.3	0.22
134	Stomach	1	73	1	4	12	25.7	11	0	1	10.93	2	4.23	127	32	35.6	13.7	26.5	73.9	8.61	6.2	1
135	Intestines	2	66	1	2	13	19.8	21	1	0	20.47	1	4.28	72	45.1	27.1	10.9	19.2	73.7	5.8	4	-1.94
136	Intestines	2	59	1	3	14	18.6	10	0	0	19.5	1	4.22	120	37	29.1	11.7	20.7	73.3	5.6	3.9	-2.69
137	Intestines	1	76	1	3	14	19.7	13	0	0	20.27	1	4.15	132	36.6	32	12.9	22.9	74	6.7	4.6	-0.59
138	Stomach	1	76	2	2	14	20.6	16	0	0	23.2	2	4.5	130	47.4	37.3	14.6	27.7	73.9	8.07	5.2	0.1
139	Intestines	1	56	2	2	17	20.5		0	0	24	1	4.14	130	36.5	32.4	12.5	24	73.5	6.8	5.6	-0.97
